# Supplementary material for: An enhanced dual IDW method for high-quality geospatial interpolation
Source: Sci Rep. 2021 May 10;11:9903. doi: 10.1038/s41598-021-89172-w (PMC8110750; doi:10.1038/s41598-021-89172-w)
Supplement: Supplementary file 1 — Supplementary Data. [file 41598_2021_89172_MOESM1_ESM.xlsx]

## Sheet: Walker Lake_470_sample_points
Coordinate_X	Coordinate_Y	Coordinate_Z	Measured_Value
11	8	0	0
8	30	0	0
9	48	0	224.4
8	69	0	434.4
9	90	0	412.1
10	110	0	587.2
9	129	0	192.3
11	150	0	31.3
10	170	0	388.5
8	188	0	174.6
9	209	0	187.8
10	231	0	82.1
11	250	0	81.1
10	269	0	124.3
8	288	0	188
31	11	0	28.7
29	29	0	78.1
28	51	0	292.1
31	68	0	895.2
28	88	0	702.6
30	110	0	490.3
28	130	0	136.1
28	150	0	335
30	171	0	277
28	190	0	206.1
31	209	0	24.5
28	229	0	198.1
30	250	0	60.3
31	269	0	312.6
31	289	0	240.9
49	11	0	653.3
49	29	0	96.4
51	48	0	105
49	68	0	37.8
50	88	0	820.8
51	109	0	450.7
48	129	0	190.4
49	151	0	773.3
51	168	0	971.9
48	190	0	762.4
50	211	0	968.3
49	231	0	394.7
51	250	0	343
50	268	0	863.8
51	290	0	159.6
71	9	0	445.8
71	29	0	673.3
70	51	0	252.6
68	70	0	537.5
69	90	0	0
68	110	0	329.1
68	128	0	646.3
69	148	0	616.2
69	169	0	761.3
70	191	0	918
69	208	0	97.4
69	229	0	0
68	250	0	0
71	268	0	0
71	288	0	2.4
91	11	0	368.3
91	29	0	91.6
90	49	0	654.7
91	68	0	645.5
91	91	0	907.2
91	111	0	826.3
89	130	0	975.3
88	149	0	551.1
89	170	0	155.5
89	188	0	10.7
90	211	0	0
90	230	0	0
88	249	0	0
88	269	0	12.1
88	288	0	62.2
109	11	0	399.6
111	31	0	176.6
108	49	0	402
109	68	0	260.6
108	88	0	192
110	109	0	237.6
109	129	0	702
110	148	0	38.5
111	169	0	22.1
111	191	0	2.7
110	208	0	17.9
109	230	0	174.2
109	249	0	12.9
109	268	0	187.8
111	291	0	268.8
130	9	0	572.5
131	31	0	29.1
130	48	0	75.2
128	70	0	399.9
129	90	0	243.1
131	109	0	0
129	128	0	244.7
131	148	0	185.2
131	169	0	26
129	191	0	0
128	209	0	100.3
130	231	0	530.3
131	248	0	107.4
128	269	0	159.3
131	288	0	70.7
148	8	0	260.2
149	29	0	326
150	49	0	332.7
151	69	0	531.3
150	89	0	547.2
150	109	0	482.7
150	129	0	84.1
150	151	0	4.7
149	169	0	180.6
151	190	0	0
148	208	0	342.4
150	228	0	602.3
149	251	0	209.1
149	271	0	79.4
148	291	0	104.1
168	8	0	446
171	29	0	189.9
169	49	0	280.4
168	69	0	0
168	91	0	499.3
171	109	0	457.3
168	131	0	341.2
171	150	0	0
171	171	0	208.3
169	191	0	99.7
170	210	0	636.6
170	230	0	173.1
169	249	0	17
168	271	0	283.1
168	290	0	30.9
190	11	0	348.5
191	28	0	222.4
191	48	0	59.1
190	69	0	0
190	89	0	326
188	111	0	325.1
191	129	0	114.7
189	149	0	481.6
190	169	0	324.1
190	189	0	10.9
188	210	0	332.9
191	231	0	184.4
190	248	0	146.6
189	270	0	92
189	290	0	2.5
211	11	0	358.1
209	30	0	473.3
211	49	0	308.8
210	70	0	406.8
209	90	0	812.1
210	111	0	339.7
211	130	0	223.9
208	151	0	673.5
209	168	0	141
208	191	0	61.8
210	211	0	258.3
211	228	0	590.3
211	250	0	166.9
208	268	0	125.2
208	289	0	29.3
231	10	0	617.6
231	28	0	425.9
230	50	0	295.7
230	71	0	224.9
229	91	0	31.7
229	110	0	377.4
230	131	0	333.3
228	148	0	351
229	169	0	0
231	191	0	137.6
231	208	0	451.2
229	228	0	639.5
231	249	0	119.9
231	268	0	27.2
230	291	0	2.1
249	9	0	167.7
250	30	0	147.8
249	48	0	442.7
251	69	0	487.7
251	91	0	0
248	109	0	28.2
249	130	0	0
248	150	0	18.3
250	169	0	266.3
250	190	0	502.3
251	208	0	0
251	229	0	240.9
249	251	0	234.4
248	270	0	22.4
250	291	0	45.6
40	71	0	76.2
21	69	0	284.3
28	80	0	606.8
29	59	0	772.7
41	81	0	269.5
18	80	0	1036.7
39	60	0	238.6
18	60	0	519.4
41	90	0	414.9
21	90	0	601.4
31	101	0	579.2
41	100	0	601.4
21	100	0	594.6
60	8	0	550.1
40	11	0	99.4
51	18	0	233.6
59	20	0	14.4
41	21	0	115.9
59	90	0	506.2
51	101	0	502.4
50	81	0	608
59	101	0	363.9
60	81	0	385.6
60	151	0	1521.1
38	148	0	340.9
50	160	0	879.1
50	138	0	413.4
61	158	0	868.9
39	160	0	657.4
61	139	0	477
38	140	0	268.5
61	170	0	806.4
39	170	0	914.4
49	179	0	811.5
58	179	0	1113.6
39	181	0	1008
60	191	0	1528.1
40	190	0	970.9
51	198	0	1109
60	198	0	1203.9
40	200	0	641.3
58	208	0	720.6
38	209	0	665.3
50	221	0	543.3
61	220	0	101.1
39	221	0	615.9
59	268	0	543.1
41	271	0	868.8
49	278	0	583
51	260	0	670.7
59	281	0	148.8
39	279	0	798
59	258	0	194.9
38	260	0	635.2
78	28	0	781.6
60	29	0	238.6
70	41	0	472
70	21	0	58.1
78	41	0	600.3
61	41	0	64.9
78	20	0	505.9
80	131	0	801.6
58	128	0	158.8
71	140	0	606.3
70	121	0	30.7
79	138	0	730.1
80	119	0	421.2
61	121	0	104.8
79	149	0	44.1
71	160	0	801.1
78	159	0	742
80	168	0	689.1
69	181	0	424.6
79	181	0	184.3
80	188	0	245.2
70	198	0	630
81	200	0	0
100	48	0	48.7
80	49	0	757.4
90	58	0	739.8
88	39	0	520.7
100	60	0	0
80	59	0	0
101	38	0	730.5
101	68	0	383.1
79	70	0	508.8
90	79	0	573.3
100	78	0	372.4
81	81	0	585.8
100	91	0	397.2
80	89	0	614.5
91	99	0	734.9
101	100	0	599.3
81	98	0	181.2
98	111	0	744.8
81	108	0	1022.3
90	120	0	899.3
100	118	0	363.7
98	130	0	513.2
90	140	0	648.8
90	138	0	645.4
121	131	0	13
111	140	0	190.3
108	121	0	893
120	141	0	104.7
119	118	0	150.4
158	228	0	558.4
140	229	0	558
150	241	0	318.5
151	218	0	394.3
161	241	0	141.9
141	240	0	112.5
160	218	0	580.4
139	220	0	535.9
178	211	0	398.2
159	209	0	517.3
169	221	0	427.2
170	198	0	367.6
180	218	0	374.7
178	201	0	144.8
158	198	0	169.8
219	88	0	235.1
198	90	0	611.7
211	100	0	746.4
208	80	0	436.6
221	99	0	540.9
199	98	0	801
220	81	0	272.1
198	78	0	204.1
220	150	0	543.9
200	150	0	606.2
208	159	0	356
210	140	0	440.9
221	160	0	301.8
198	161	0	369.4
219	139	0	166.8
200	139	0	230.9
239	8	0	240.3
218	8	0	737.1
229	19	0	518.6
239	18	0	390.7
218	18	0	797.4
238	229	0	602.6
218	228	0	430.8
231	239	0	354.1
230	221	0	602.4
240	239	0	172.6
221	241	0	324.8
239	220	0	420.1
218	218	0	763.5
35	71	0	687.8
24	71	0	735.8
34	88	0	86.9
23	91	0	817
54	10	0	637.9
46	11	0	512.3
55	89	0	423.4
45	89	0	569.6
53	150	0	858
46	148	0	234
55	168	0	876
43	170	0	1082.8
55	191	0	1392.6
44	191	0	646.6
55	211	0	889.5
46	211	0	509.2
54	269	0	613.1
43	271	0	767.8
73	29	0	649.4
64	31	0	235.4
75	129	0	782.8
64	129	0	227.3
73	149	0	722.9
64	151	0	974.5
75	171	0	512.2
63	168	0	1215.8
73	188	0	687.1
64	191	0	1259.9
93	48	0	687.5
86	48	0	471.9
93	70	0	512.1
84	69	0	963.9
93	90	0	874
86	89	0	582.4
96	111	0	553.2
85	108	0	937.3
93	131	0	883.6
86	131	0	879.9
114	131	0	268.4
106	130	0	651.5
155	229	0	386.4
145	230	0	333.2
174	208	0	339.2
166	211	0	600.3
215	89	0	595.2
205	89	0	809.6
215	148	0	293.3
204	151	0	697.3
236	9	0	515.9
223	9	0	613.2
236	229	0	665.3
226	230	0	813.6
35	80	0	174.8
24	79	0	891.8
36	61	0	699.6
26	58	0	39.5
16	80	0	915.6
43	60	0	584
15	88	0	610
46	99	0	566.8
36	99	0	38.1
54	80	0	483
46	81	0	542.6
54	161	0	959.3
43	161	0	631.9
65	160	0	928.3
33	160	0	431
36	170	0	672.3
53	179	0	1003.4
44	180	0	876.4
65	181	0	734.1
34	180	0	366
33	191	0	296.5
55	199	0	1069.2
46	198	0	804.3
63	201	0	731.1
34	201	0	318.1
65	210	0	238.6
35	208	0	428.9
46	220	0	734.4
36	219	0	429.1
35	217	0	597.4
53	258	0	442.6
46	260	0	765.2
45	281	0	605.5
35	278	0	795.9
35	259	0	235
84	30	0	562
84	41	0	411.4
75	40	0	696.7
73	141	0	790.9
63	140	0	696.5
84	138	0	687.3
76	159	0	597.5
84	161	0	437.4
86	169	0	317.4
73	199	0	470.7
76	51	0	498.7
94	61	0	778.7
85	60	0	523.3
104	38	0	617.1
93	41	0	395.5
75	90	0	518.9
94	101	0	383.7
85	100	0	704.1
104	109	0	562.3
75	110	0	655.3
95	121	0	823.6
83	119	0	847.7
94	140	0	607.5
103	139	0	491.2
114	120	0	319.5
104	118	0	594
196	91	0	433.5
215	101	0	209.6
204	101	0	533.8
196	101	0	592.4
195	149	0	478.7
216	11	0	660.2
225	19	0	832.2
214	19	0	242.5
245	231	0	161.2
233	220	0	626
226	221	0	800.1
213	218	0	482.6

## Sheet: Walker Lake__780_estimated_pts
Coordinate_X	Coordinate_Y	Coordinate_Z	Measured_Value
5	5	0	0
15	5	0	0
25	5	0	15.65
35	5	0	147.36
45	5	0	490.13
55	5	0	603.68
65	5	0	280.34
75	5	0	38.06
85	5	0	522.01
95	5	0	452.79
105	5	0	237.01
115	5	0	529.3
125	5	0	777.28
135	5	0	461.02
145	5	0	443.4
155	5	0	338.2
165	5	0	418.08
175	5	0	417.44
185	5	0	219.82
195	5	0	15.62
205	5	0	18.1
215	5	0	514.92
225	5	0	501.9
235	5	0	540.84
245	5	0	293.42
255	5	0	58.36
5	15	0	0
15	15	0	0
25	15	0	64.8
35	15	0	21.58
45	15	0	157.26
55	15	0	551.23
65	15	0	378.36
75	15	0	247.64
85	15	0	556.59
95	15	0	419.41
105	15	0	478.75
115	15	0	307.67
125	15	0	435.82
135	15	0	0
145	15	0	256.26
155	15	0	186.54
165	15	0	345.11
175	15	0	330.2
185	15	0	298.05
195	15	0	352.62
205	15	0	240.16
215	15	0	427.05
225	15	0	671.55
235	15	0	648.5
245	15	0	333.58
255	15	0	103.04
5	25	0	98.63
15	25	0	33.01
25	25	0	68.57
35	25	0	85.52
45	25	0	58.62
55	25	0	46.11
65	25	0	29.08
75	25	0	649.04
85	25	0	271.25
95	25	0	152.2
105	25	0	521.5
115	25	0	364.01
125	25	0	252.04
135	25	0	186.19
145	25	0	261.58
155	25	0	103.3
165	25	0	116.68
175	25	0	459.05
185	25	0	426.86
195	25	0	291.45
205	25	0	257.51
215	25	0	588.71
225	25	0	444.64
235	25	0	615.18
245	25	0	339.18
255	25	0	127.33
5	35	0	129.34
15	35	0	70.75
25	35	0	86.59
35	35	0	72.68
45	35	0	74.35
55	35	0	75.58
65	35	0	264.11
75	35	0	724.49
85	35	0	79.54
95	35	0	640.78
105	35	0	666.55
115	35	0	31.03
125	35	0	144.93
135	35	0	349.43
145	35	0	186.45
155	35	0	395.99
165	35	0	288.76
175	35	0	308.6
185	35	0	422.85
195	35	0	131.04
205	35	0	218.45
215	35	0	501.15
225	35	0	137.37
235	35	0	353.86
245	35	0	17.43
255	35	0	79.33
5	45	0	485.35
15	45	0	133.6
25	45	0	83.86
35	45	0	378.07
45	45	0	77.11
55	45	0	108.44
65	45	0	215.21
75	45	0	640.88
85	45	0	859.25
95	45	0	64.51
105	45	0	546.4
115	45	0	440.56
125	45	0	11.9
135	45	0	89.82
145	45	0	444.41
155	45	0	82.36
165	45	0	262.42
175	45	0	151.5
185	45	0	167.15
195	45	0	101.89
205	45	0	110.85
215	45	0	378.02
225	45	0	315.44
235	45	0	99.13
245	45	0	94.79
255	45	0	412.38
5	55	0	619.54
15	55	0	644.69
25	55	0	424.25
35	55	0	355.09
45	55	0	513.81
55	55	0	155.95
65	55	0	212.41
75	55	0	506.99
85	55	0	149.15
95	55	0	691.97
105	55	0	21.46
115	55	0	593.03
125	55	0	204.68
135	55	0	122.59
145	55	0	516.34
155	55	0	332.19
165	55	0	63.54
175	55	0	82.23
185	55	0	36.1
195	55	0	111.57
205	55	0	477.57
215	55	0	336.11
225	55	0	111.28
235	55	0	12.67
245	55	0	43.1
255	55	0	208.34
5	65	0	0
15	65	0	622.6
25	65	0	355.5
35	65	0	723.5
45	65	0	632.73
55	65	0	189.74
65	65	0	228.59
75	65	0	454.56
85	65	0	656.72
95	65	0	128.2
105	65	0	376.04
115	65	0	661.28
125	65	0	587.97
135	65	0	465.5
145	65	0	272.23
155	65	0	597.3
165	65	0	141.33
175	65	0	0
185	65	0	4.11
195	65	0	153.52
205	65	0	558.4
215	65	0	463.32
225	65	0	304.69
235	65	0	16.96
245	65	0	360.07
255	65	0	185.4
5	75	0	489.54
15	75	0	930.61
25	75	0	409.25
35	75	0	664.8
45	75	0	330.98
55	75	0	334.72
65	75	0	94.39
75	75	0	497.88
85	75	0	868.24
95	75	0	693.48
105	75	0	439.57
115	75	0	493.37
125	75	0	674.16
135	75	0	461.92
145	75	0	432.73
155	75	0	378.36
165	75	0	146.77
175	75	0	43.94
185	75	0	7.38
195	75	0	121.14
205	75	0	163.76
215	75	0	292.71
225	75	0	0
235	75	0	196.32
245	75	0	238.27
255	75	0	225.12
5	85	0	577.49
15	85	0	724.76
25	85	0	947.35
35	85	0	298.5
45	85	0	534.18
55	85	0	483.71
65	85	0	382.99
75	85	0	674.26
85	85	0	708.43
95	85	0	719.03
105	85	0	491.9
115	85	0	147.37
125	85	0	418.34
135	85	0	762.16
145	85	0	491.2
155	85	0	441.97
165	85	0	529.57
175	85	0	386.91
185	85	0	267.75
195	85	0	286.67
205	85	0	372.05
215	85	0	433.98
225	85	0	175
235	85	0	116.06
245	85	0	25.25
255	85	0	31.55
5	95	0	795.42
15	95	0	722.39
25	95	0	684.93
35	95	0	608.21
45	95	0	597.84
55	95	0	901.72
65	95	0	0
75	95	0	632.92
85	95	0	860.03
95	95	0	1038.16
105	95	0	512.96
115	95	0	125.09
125	95	0	186.39
135	95	0	491.38
145	95	0	397.01
155	95	0	620.98
165	95	0	721.16
175	95	0	535.83
185	95	0	620.11
195	95	0	550.41
205	95	0	732.82
215	95	0	558.9
225	95	0	247.07
235	95	0	62.75
245	95	0	0
255	95	0	0
5	105	0	433.33
15	105	0	186.2
25	105	0	346.42
35	105	0	636.1
45	105	0	630.1
55	105	0	556.71
65	105	0	484.36
75	105	0	797.47
85	105	0	807.74
95	105	0	862.81
105	105	0	469.46
115	105	0	128.76
125	105	0	89.65
135	105	0	356.31
145	105	0	17.51
155	105	0	35.95
165	105	0	491.52
175	105	0	475.58
185	105	0	392.88
195	105	0	468.74
205	105	0	678.89
215	105	0	539.59
225	105	0	477.58
235	105	0	180.94
245	105	0	42.74
255	105	0	37.46
5	115	0	471.92
15	115	0	442.68
25	115	0	66.46
35	115	0	315.57
45	115	0	202.77
55	115	0	351.33
65	115	0	299.1
75	115	0	402.7
85	115	0	928.47
95	115	0	508.89
105	115	0	820.92
115	115	0	211.98
125	115	0	10.5
135	115	0	214.8
145	115	0	81.52
155	115	0	166
165	115	0	479.25
175	115	0	412.7
185	115	0	385.75
195	115	0	82.15
205	115	0	244.8
215	115	0	509.28
225	115	0	371.41
235	115	0	204.55
245	115	0	73.72
255	115	0	78.47
5	125	0	188.38
15	125	0	213.68
25	125	0	121.32
35	125	0	155.28
45	125	0	196.34
55	125	0	0
65	125	0	300.68
75	125	0	675.74
85	125	0	1024.19
95	125	0	898.23
105	125	0	669.67
115	125	0	233.54
125	125	0	191.45
135	125	0	327.06
145	125	0	478.6
155	125	0	273.87
165	125	0	422.66
175	125	0	185.05
185	125	0	153.55
195	125	0	0
205	125	0	259.45
215	125	0	36.94
225	125	0	97
235	125	0	140.19
245	125	0	52.5
255	125	0	75.89
5	135	0	148.18
15	135	0	126.6
25	135	0	129.34
35	135	0	225.15
45	135	0	182.87
55	135	0	309.09
65	135	0	562.53
75	135	0	842.44
85	135	0	614.61
95	135	0	557.07
105	135	0	307.79
115	135	0	128.38
125	135	0	171.06
135	135	0	195.61
145	135	0	293.06
155	135	0	590.77
165	135	0	446.4
175	135	0	249.94
185	135	0	41.04
195	135	0	183.05
205	135	0	256.49
215	135	0	201.1
225	135	0	15.62
235	135	0	121.89
245	135	0	6.36
255	135	0	125.07
5	145	0	326.9
15	145	0	28.6
25	145	0	185.71
35	145	0	256.56
45	145	0	455.88
55	145	0	690.19
65	145	0	698.04
75	145	0	791.37
85	145	0	582.64
95	145	0	642.2
105	145	0	181.59
115	145	0	112.92
125	145	0	0
135	145	0	368.68
145	145	0	529.09
155	145	0	422.23
165	145	0	252.18
175	145	0	0
185	145	0	306.46
195	145	0	426.5
205	145	0	792.4
215	145	0	305.84
225	145	0	251
235	145	0	40.3
245	145	0	15.1
255	145	0	120.47
5	155	0	164.62
15	155	0	316.33
25	155	0	378.97
35	155	0	692.3
45	155	0	405.71
55	155	0	1005.63
65	155	0	1094.14
75	155	0	852.68
85	155	0	550.22
95	155	0	124.12
105	155	0	99.27
115	155	0	70.27
125	155	0	49.97
135	155	0	15.28
145	155	0	287.4
155	155	0	38.66
165	155	0	200.41
175	155	0	440.47
185	155	0	276.13
195	155	0	612.93
205	155	0	591.23
215	155	0	426.78
225	155	0	365.75
235	155	0	0
245	155	0	44.77
255	155	0	258.41
5	165	0	266.91
15	165	0	32.95
25	165	0	36.94
35	165	0	630.72
45	165	0	670.26
55	165	0	1091.1
65	165	0	813.95
75	165	0	414.31
85	165	0	525.6
95	165	0	79.96
105	165	0	48.13
115	165	0	21.74
125	165	0	16.73
135	165	0	89.39
145	165	0	9.95
155	165	0	111.24
165	165	0	320.03
175	165	0	207.24
185	165	0	313.04
195	165	0	330.9
205	165	0	203.29
215	165	0	127.65
225	165	0	92.06
235	165	0	0
245	165	0	119.93
255	165	0	343.02
5	175	0	345.84
15	175	0	189.37
25	175	0	184.81
35	175	0	616.21
45	175	0	843.94
55	175	0	902.17
65	175	0	724.27
75	175	0	735.02
85	175	0	199.99
95	175	0	24.25
105	175	0	13.33
115	175	0	5.29
125	175	0	0
135	175	0	146.72
145	175	0	228.98
155	175	0	401.18
165	175	0	165.02
175	175	0	65.66
185	175	0	45.79
195	175	0	164.6
205	175	0	107.2
215	175	0	84.87
225	175	0	1.95
235	175	0	42.78
245	175	0	259.24
255	175	0	401.13
5	185	0	322.96
15	185	0	0
25	185	0	205.16
35	185	0	505.33
45	185	0	1118.15
55	185	0	1127.54
65	185	0	1054.29
75	185	0	457.93
85	185	0	40.22
95	185	0	2.91
105	185	0	9.15
115	185	0	6.97
125	185	0	0
135	185	0	0
145	185	0	70.32
155	185	0	37.62
165	185	0	35.58
175	185	0	5.51
185	185	0	0
195	185	0	3.29
205	185	0	4.1
215	185	0	27.58
225	185	0	35.52
235	185	0	124.98
245	185	0	429.25
255	185	0	541.49
5	195	0	258.36
15	195	0	175.68
25	195	0	150.75
35	195	0	551.05
45	195	0	924.1
55	195	0	1322.52
65	195	0	819.55
75	195	0	506.14
85	195	0	4.17
95	195	0	1.91
105	195	0	0
115	195	0	6.75
125	195	0	0
135	195	0	31.34
145	195	0	12.29
155	195	0	73.42
165	195	0	162.75
175	195	0	75.03
185	195	0	48.81
195	195	0	84.9
205	195	0	74.18
215	195	0	50.83
225	195	0	65.04
235	195	0	531.45
245	195	0	481.45
255	195	0	476.42
5	205	0	205.19
15	205	0	253.7
25	205	0	373.11
35	205	0	436.56
45	205	0	79.06
55	205	0	1030.33
65	205	0	565.14
75	205	0	80.02
85	205	0	0
95	205	0	0.59
105	205	0	0
115	205	0	23.23
125	205	0	58
135	205	0	63.03
145	205	0	130.64
155	205	0	267.79
165	205	0	388.9
175	205	0	274.35
185	205	0	512.93
195	205	0	183.97
205	205	0	172.8
215	205	0	244.75
225	205	0	303.44
235	205	0	395.33
245	205	0	179.69
255	205	0	370.96
5	215	0	269.35
15	215	0	11.52
25	215	0	242.24
35	215	0	516.79
45	215	0	537.92
55	215	0	811.13
65	215	0	127.47
75	215	0	0
85	215	0	0
95	215	0	0
105	215	0	29.93
115	215	0	46.26
125	215	0	205.71
135	215	0	383.8
145	215	0	473.74
155	215	0	388.83
165	215	0	671.67
175	215	0	440.76
185	215	0	228.4
195	215	0	415.27
205	215	0	340.77
215	215	0	394.7
225	215	0	642.52
235	215	0	463.77
245	215	0	265.92
255	215	0	185.01
5	225	0	105.38
15	225	0	114.72
25	225	0	158.56
35	225	0	364.36
45	225	0	504.53
55	225	0	586
65	225	0	0
75	225	0	0
85	225	0	0
95	225	0	13.9
105	225	0	142.75
115	225	0	232.79
125	225	0	663.87
135	225	0	317.17
145	225	0	539.53
155	225	0	517.08
165	225	0	312.95
175	225	0	114.59
185	225	0	253.26
195	225	0	331.89
205	225	0	218.08
215	225	0	715.87
225	225	0	651.74
235	225	0	637.2
245	225	0	13.32
255	225	0	203.06
5	235	0	0
15	235	0	107.5
25	235	0	202
35	235	0	496.28
45	235	0	626.51
55	235	0	97.47
65	235	0	0
75	235	0	0
85	235	0	0
95	235	0	13.44
105	235	0	183.36
115	235	0	387.99
125	235	0	669.07
135	235	0	146.14
145	235	0	279.5
155	235	0	387.93
165	235	0	218.84
175	235	0	310.5
185	235	0	396.55
195	235	0	378.56
205	235	0	496.64
215	235	0	579.98
225	235	0	633.02
235	235	0	449.04
245	235	0	141.29
255	235	0	72.07
5	245	0	0
15	245	0	108.8
25	245	0	159.44
35	245	0	361.09
45	245	0	702.02
55	245	0	481.79
65	245	0	0
75	245	0	0
85	245	0	0
95	245	0	23.26
105	245	0	189.5
115	245	0	350.26
125	245	0	460.84
135	245	0	238.45
145	245	0	291.83
155	245	0	149.09
165	245	0	13.32
175	245	0	403.69
185	245	0	392.13
195	245	0	42.28
205	245	0	101.54
215	245	0	42.23
225	245	0	0
235	245	0	55.98
245	245	0	15.48
255	245	0	44.11
5	255	0	29.98
15	255	0	82.58
25	255	0	186.67
35	255	0	360.71
45	255	0	713.67
55	255	0	492.64
65	255	0	0
75	255	0	0
85	255	0	0
95	255	0	13.84
105	255	0	280.71
115	255	0	122.6
125	255	0	31.29
135	255	0	77.23
145	255	0	123.61
155	255	0	61.9
165	255	0	223.9
175	255	0	435.1
185	255	0	137.54
195	255	0	164.93
205	255	0	459.04
215	255	0	288.63
225	255	0	113.78
235	255	0	10.76
245	255	0	184.6
255	255	0	52.14
5	265	0	96.86
15	265	0	134.96
25	265	0	213.2
35	265	0	412.12
45	265	0	934.85
55	265	0	608.34
65	265	0	132.94
75	265	0	0
85	265	0	6.33
95	265	0	61.54
105	265	0	236.16
115	265	0	106.45
125	265	0	14.51
135	265	0	135.53
145	265	0	98.13
155	265	0	191.69
165	265	0	317.15
175	265	0	156.2
185	265	0	120.95
195	265	0	58.18
205	265	0	263.14
215	265	0	108.8
225	265	0	48.12
235	265	0	18.72
245	265	0	39.52
255	265	0	0
5	275	0	251.65
15	275	0	387.71
25	275	0	389.15
35	275	0	598
45	275	0	880.24
55	275	0	550.06
65	275	0	17.3
75	275	0	0
85	275	0	13.52
95	275	0	147.87
105	275	0	246.24
115	275	0	86.21
125	275	0	41.01
135	275	0	23.99
145	275	0	171.42
155	275	0	196.4
165	275	0	254.46
175	275	0	94.28
185	275	0	31.99
195	275	0	51.7
205	275	0	69.5
215	275	0	33.92
225	275	0	3.13
235	275	0	11.47
245	275	0	9.09
255	275	0	116.87
5	285	0	124.33
15	285	0	332.08
25	285	0	201.53
35	285	0	621
45	285	0	562.83
55	285	0	379.26
65	285	0	0
75	285	0	4.49
85	285	0	28.94
95	285	0	265.27
105	285	0	357.61
115	285	0	422.14
125	285	0	175.41
135	285	0	320.23
145	285	0	333.71
155	285	0	111.07
165	285	0	44.15
175	285	0	28.97
185	285	0	13.88
195	285	0	17.62
205	285	0	13.48
215	285	0	0
225	285	0	4.5
235	285	0	3.88
245	285	0	3.46
255	285	0	17.17
5	295	0	70
15	295	0	87.35
25	295	0	97.51
35	295	0	256.92
45	295	0	483.02
55	295	0	45.79
65	295	0	0.49
75	295	0	11.64
85	295	0	54.62
95	295	0	291.2
105	295	0	353.49
115	295	0	265.67
125	295	0	146.82
135	295	0	53.07
145	295	0	170.08
155	295	0	74.92
165	295	0	29.03
175	295	0	0
185	295	0	2.07
195	295	0	1.79
205	295	0	4.49
215	295	0	42.99
225	295	0	2.25
235	295	0	18.02
245	295	0	74.6
255	295	0	42.64

## Sheet: ReadMe
The Walker Lake dataset is derived from a digital elevation model (DEM) from the western United States, the Walker Lake area in Nevada.
The DEM corresponds to the eastern half of a Walker Lake topographic map sheet (1: 250,000), where the coordinates of the corners of the rectangular research area are (in map units of 0.01”): southwest corner (11,250), northwest corner (11,1749), southeast corner (1310,250), and northwest corner (1310,1749).
Please note that the dataset is originally generated by (Isaaks, E. H. & Srivastava, R. M). The detailed methods to reproduce the dataset are available in their book, An Introduction to Applied Geostatistics.
